# Supplementary material for: The multiple de novo copy number variant (MdnCNV) phenomenon presents with peri-zygotic DNA mutational signatures and multilocus pathogenic variation
Source: Genome Med. 2022 Oct 27;14:122. doi: 10.1186/s13073-022-01123-w (PMC9609164; doi:10.1186/s13073-022-01123-w)
Supplement: Supplementary file 2 — Additional file 2: Table S2. [file 13073_2022_1123_MOESM2_ESM.xlsx]

## Sheet: cosine_similarity
SBS*	BG1213	BG1218	BG1234	BG1238	BG1247	Control1	Control2	Control3	Control4	Control5
SBS1	0.416036	0.625746	0.505702	0.505467	0.280193	0.402504	0.465519	0.55375	0.505194	0.494737
SBS2	0.187676	0.0581365	0.0948688	0.109349	0.163725	0.0972148	0.127573	0.0610252	0.00928189	0.0755007
SBS3	0.531611	0.522088	0.573043	0.500668	0.633967	0.432448	0.509901	0.579683	0.431374	0.559839
SBS4	0.313328	0.253277	0.267615	0.238339	0.299192	0.186016	0.261001	0.323009	0.193501	0.21217
SBS5	0.652979	0.647297	0.7362	0.723217	0.838244	0.60257	0.68561	0.67111	0.68557	0.714867
SBS6	0.467655	0.631044	0.466977	0.527053	0.399835	0.505315	0.511633	0.519315	0.582509	0.565906
SBS7a	0.315049	0.156023	0.161858	0.273989	0.255835	0.107046	0.296991	0.144741	0.0681663	0.273028
SBS7b	0.372303	0.271282	0.245002	0.363588	0.462428	0.197976	0.433093	0.229331	0.202687	0.428556
SBS7c	0.1999	0.176084	0.336156	0.177361	0.163177	0.0653956	0.118164	0.226534	0.0733998	0.156123
SBS7d	0.245342	0.184032	0.198034	0.14204	0.248828	0.139699	0.28683	0.170448	0.161754	0.224579
SBS8	0.331463	0.244623	0.36685	0.252829	0.356135	0.21284	0.276687	0.38438	0.241628	0.24425
SBS9	0.416953	0.404532	0.4621	0.364673	0.414034	0.283574	0.377728	0.414277	0.341422	0.398265
SBS10a	0.175851	0.0825529	0.0309992	0.0866268	0.145957	0.0425548	0.108451	0.147125	0.0205212	0.0324063
SBS10b	0.607879	0.28816	0.201051	0.390435	0.270744	0.181575	0.417871	0.303249	0.0932626	0.0810133
SBS11	0.28459	0.19252	0.222999	0.317547	0.373745	0.376185	0.325904	0.168704	0.187808	0.402985
SBS12	0.405216	0.45038	0.536418	0.392177	0.527696	0.345842	0.442984	0.424898	0.452647	0.398659
SBS13	0.133555	0.12724	0.141995	0.151768	0.117408	0.175065	0.0763452	0.117609	0.019035	0.195526
SBS14	0.297752	0.209968	0.138002	0.167499	0.176627	0.109248	0.1483	0.194669	0.109505	0.105869
SBS15	0.385267	0.439115	0.408929	0.304311	0.234522	0.429837	0.404733	0.448062	0.471499	0.400017
SBS16	0.332498	0.29291	0.570159	0.487505	0.611021	0.30538	0.435802	0.494316	0.511158	0.387794
SBS17a	0.133186	0.142195	0.0899624	0.0356523	0.151838	0.0132074	0.18168	0.11686	0.0634991	0.0979767
SBS17b	0.038007	0.131251	0.0200563	0.0197124	0.0115325	0.0223081	0.0295632	0.016048	0.0711728	0.0914063
SBS18	0.366319	0.284287	0.232154	0.247681	0.28145	0.191152	0.246866	0.317116	0.235084	0.199231
SBS19	0.234759	0.331555	0.233746	0.362054	0.523364	0.273769	0.433378	0.157944	0.2245	0.416461
SBS20	0.302271	0.295825	0.204131	0.216482	0.247287	0.210548	0.208381	0.226812	0.221956	0.210341
SBS21	0.304367	0.358846	0.243232	0.169342	0.274433	0.171941	0.329381	0.174865	0.172756	0.136489
SBS22	0.0553642	0.0981125	0.17279	0.104627	0.119359	0.120319	0.13567	0.181467	0.0779544	0.0985235
SBS23	0.269157	0.2661	0.238245	0.332664	0.477071	0.35859	0.360673	0.154087	0.244856	0.427352
SBS24	0.312741	0.251114	0.247556	0.240837	0.274233	0.272973	0.255718	0.295812	0.221324	0.265422
SBS25	0.462674	0.498989	0.556139	0.478573	0.526689	0.418778	0.48735	0.525074	0.397152	0.452407
SBS26	0.416201	0.472711	0.547304	0.389946	0.50901	0.345507	0.456894	0.436641	0.419859	0.402383
SBS28	0.0578906	0.0964378	0.0469012	0.0949819	0.0303939	0.101836	0.101421	0.0320777	0.0274202	0.0442101
SBS29	0.354674	0.267548	0.270868	0.235659	0.248045	0.204755	0.244562	0.318428	0.223734	0.22564
SBS30	0.334421	0.300144	0.290791	0.399726	0.471009	0.339892	0.421313	0.26791	0.276982	0.433262
SBS31	0.307615	0.341393	0.360166	0.370047	0.608415	0.209857	0.383478	0.272353	0.303203	0.442217
SBS32	0.320174	0.327998	0.324937	0.429549	0.429033	0.467275	0.396285	0.325737	0.326884	0.431408
SBS33	0.284381	0.311617	0.198382	0.124253	0.292386	0.250356	0.226301	0.181011	0.235426	0.136234
SBS34	0.0806484	0.131119	0.0798861	0.0449009	0.0470324	0.195384	0.0595492	0.155581	0.0961282	0.0578318
SBS35	0.298833	0.217376	0.306026	0.224626	0.387719	0.153715	0.224263	0.252202	0.169224	0.285602
SBS36	0.281727	0.188638	0.145085	0.170101	0.220718	0.13589	0.152767	0.223672	0.112614	0.124362
SBS37	0.446471	0.474997	0.563787	0.415569	0.529875	0.216862	0.485524	0.49504	0.415196	0.416093
SBS38	0.18514	0.132233	0.186844	0.113971	0.0740037	0.0404637	0.064099	0.127877	0.108279	0.0476842
SBS39	0.421725	0.440787	0.44687	0.397893	0.433048	0.313997	0.360622	0.472479	0.338051	0.474014
SBS40	0.550344	0.473884	0.559754	0.50375	0.640264	0.450715	0.519744	0.527745	0.412382	0.545335
SBS41	0.335363	0.375878	0.389401	0.335776	0.320536	0.362296	0.306987	0.39871	0.277012	0.299159
SBS42	0.321839	0.282359	0.243537	0.319534	0.378917	0.444593	0.347849	0.237944	0.239083	0.363497
SBS44	0.387519	0.477046	0.378702	0.361039	0.444263	0.456169	0.364391	0.388692	0.395598	0.423405
SBS84	0.29495	0.239942	0.220793	0.306743	0.396002	0.375963	0.307653	0.184701	0.232205	0.401075
SBS85	0.3509	0.300747	0.424132	0.212115	0.354591	0.219536	0.288608	0.363119	0.274072	0.307412
* Single base signature from Alexandrov, L.B. et al., 2020
